# Supplementary material for: Colchicine in Cardiac Surgery: The COCS Randomized Clinical Trial
Source: J Cardiovasc Dev Dis. 2022 Oct 20;9(10):363. doi: 10.3390/jcdd9100363 (PMC9604685; doi:10.3390/jcdd9100363)
Supplement: Supplementary file 1 [file jcdd-09-00363-s001.zip]

Archive with 1 entries (1 files):
- jcdd-1922103-supplementary.pdf
